# Supplementary material for: Hot-Melt Extrusion Enhances Antioxidant Effects of Mulberry on Probiotics and Pathogenic Microorganisms
Source: Antioxidants (Basel). 2022 Nov 21;11(11):2301. doi: 10.3390/antiox11112301 (PMC9687528; doi:10.3390/antiox11112301)
Supplement: Supplementary file 1 [file antioxidants-11-02301-s001.zip]

Archive with 1 entries (1 files):
- antioxidants-1993394-supplementary.pdf
